# Supplementary material for: Regulation of p53 Activity by (+)-Epiloliolide Isolated from Ulva lactuca
Source: Mar Drugs. 2021 Aug 5;19(8):450. doi: 10.3390/md19080450 (PMC8399812; doi:10.3390/md19080450)
Supplement: Supplementary file 1 [file marinedrugs-19-00450-s001.zip]

Archive with 1 entries (1 files):
- marinedrugs-1297990-supplementary.pdf
